# Supplementary material for: Novel 1′-homo-N-2′-deoxy-α-nucleosides: synthesis, characterization and biological activity
Source: RSC Adv. 2020 Apr 21;10(27):15815–24. doi: 10.1039/d0ra03254a (PMC8486263; doi:10.1039/d0ra03254a)
Supplement: RA-010-D0RA03254A-s002 [file RA-010-D0RA03254A-s002.cif]

# Electronic Supplementary Material (ESI) for RSC Advances.
# This journal is © The Royal Society of Chemistry 2020

####################################################################### 
# 
# This file contains crystal structure data downloaded from the 
# Cambridge Structural Database (CSD) hosted by the Cambridge 
# Crystallographic Data Centre (CCDC).
# 
# Full information about CCDC data access policies and citation 
# guidelines are available at http://www.ccdc.cam.ac.uk/access/V1 
# 
# Audit and citation data items may have been added by the CCDC. 
# Please retain this information to preserve the provenance of 
# this file and to allow appropriate attribution of the data. 
# 
#######################################################################

data_18030_vm1_c
_database_code_depnum_ccdc_archive 'CCDC 1980305'
loop_
_audit_author_name
_audit_author_address
'Angel Gutierrez Rodriguez'
;Universidad de Oviedo
Spain
;
_audit_update_record             
;
2020-01-28 deposited with the CCDC.	2020-04-15 downloaded from the CCDC.
;
_audit_creation_date             2018-07-10
_audit_creation_method           'CrysAlisPro 1.171.38.46 (Rigaku OD, 2015)'
_computing_data_collection       'CrysAlisPro 1.171.38.46 (Rigaku OD, 2015)'
_computing_cell_refinement       'CrysAlisPro 1.171.38.46 (Rigaku OD, 2015)'
_computing_data_reduction        'CrysAlisPro 1.171.38.46 (Rigaku OD, 2015)'


_chemical_formula_moiety         'C11 H15 N5 O3'
_chemical_formula_sum            'C11 H15 N5 O3'
_chemical_formula_weight         265.28


_cell_length_a                   15.8711(6)
_cell_length_b                   8.04111(18)
_cell_length_c                   16.4342(5)
_cell_angle_alpha                90.0
_cell_angle_beta                 117.058(4)
_cell_angle_gamma                90.0
_cell_volume                     1867.77(12)
_cell_formula_units_Z            6
_cell_measurement_reflns_used    5358
_cell_measurement_theta_min      3.0090
_cell_measurement_theta_max      68.9410
_cell_oxdiff_length_a            15.8723(8)
_cell_oxdiff_length_b            8.0435(2)
_cell_oxdiff_length_c            16.4284(8)
_cell_oxdiff_angle_alpha         90.000(3)
_cell_oxdiff_angle_beta          117.061(5)
_cell_oxdiff_angle_gamma         90.025(3)
_cell_oxdiff_volume              1867.77(15)
_cell_oxdiff_measurement_reflns_used 5358
_exptl_crystal_description       plate
_exptl_crystal_colour            'clear intense white'
_exptl_absorpt_correction_T_min  0.88784
_exptl_absorpt_correction_T_max  1.00000
_exptl_absorpt_correction_type   multi-scan
_exptl_absorpt_process_details   
;
CrysAlisPro 1.171.38.46 (Rigaku Oxford Diffraction, 2015)
Empirical absorption correction using spherical harmonics,
 implemented in SCALE3 ABSPACK scaling algorithm.
;
_oxdiff_exptl_absorpt_empirical_full_min 0.719
_oxdiff_exptl_absorpt_empirical_full_max 1.704
_oxdiff_exptl_absorpt_empirical_details 
;
Empirical correction (ABSPACK) includes:
- Absorption correction using spherical harmonics
- Frame scaling
;
_diffrn_source                   'micro-focus sealed X-ray tube'
_diffrn_source_type              'Nova (Cu) X-ray Source'
_diffrn_radiation_probe          x-ray
_diffrn_radiation_type           'Cu K\a'
_diffrn_radiation_wavelength     1.54184
_diffrn_radiation_monochromator  mirror
_diffrn_measurement_device       'four-circle diffractometer'
_diffrn_measurement_device_type  'Xcalibur, Onyx, Nova'
_diffrn_detector                 'CCD plate'
_diffrn_detector_type            Onyx
_diffrn_detector_area_resol_mean 8.2640
_diffrn_reflns_number            9891
_diffrn_reflns_av_R_equivalents  0.0354
_diffrn_reflns_av_sigmaI/netI    0.0486
_diffrn_reflns_limit_h_min       -19
_diffrn_reflns_limit_h_max       19
_diffrn_reflns_limit_k_min       -6
_diffrn_reflns_limit_k_max       9
_diffrn_reflns_limit_l_min       -19
_diffrn_reflns_limit_l_max       19
_diffrn_reflns_theta_min         3.0195
_diffrn_reflns_theta_max         69.5376
_diffrn_measured_fraction_theta_max 0.6925
_diffrn_reflns_theta_full        68.1328
_diffrn_measured_fraction_theta_full 0.9954
_diffrn_orient_matrix_type       
'CrysAlisPro convention (1999,Acta A55,543-557)'
_diffrn_orient_matrix_UB_11      -0.0978495000
_diffrn_orient_matrix_UB_12      0.0388436000
_diffrn_orient_matrix_UB_13      -0.0063636000
_diffrn_orient_matrix_UB_21      0.0448463000
_diffrn_orient_matrix_UB_22      0.0135189000
_diffrn_orient_matrix_UB_23      0.1049244000
_diffrn_orient_matrix_UB_31      0.0171318000
_diffrn_orient_matrix_UB_32      0.1870617000
_diffrn_orient_matrix_UB_33      -0.0062373000
_diffrn_measurement_details      
;
List of Runs (angles in degrees, time in seconds):

  # Type    Start    End  Width  t~exp~   \w     \q     \k     \f   Frames
#--------------------------------------------------------------------------
  1  \w    -68.00  18.90   1.10    8.00    --  -43.48  37.00  90.00   79
  2  \w   -112.00 -80.10   1.10    8.00    --  -43.48 -99.00  30.00   29
  3  \w   -125.00 -82.10   1.10    8.00    --  -43.48 -99.00 150.00   39
  4  \w     54.00 125.50   1.10   37.50    --   94.50 -77.00 -30.00   65
  5  \w     70.00  97.50   1.10   37.50    --   94.50-125.00   0.00   25
  6  \w     62.00  87.30   1.10   37.50    --   94.50 -45.00 -30.00   23
  7  \w     69.00 164.70   1.10   37.50    --   94.50  30.00 -60.00   87
  8  \w    120.00 158.50   1.10   37.50    --   94.50  45.00-180.00   35
  9  \w    127.00 153.40   1.10   37.50    --   94.50 125.00-150.00   24
 10  \w     95.00 120.30   1.10   37.50    --   94.50 125.00-180.00   23
 11  \w     72.00  96.20   1.10   37.50    --   94.50  45.00-180.00   22
 12  \w     49.00 111.70   1.10   37.50    --   94.50 -45.00-180.00   57
 13  \w     26.00  60.10   1.10   37.50    --   94.50 -45.00 -30.00   31
 14  \w     78.00 109.90   1.10   37.50    --   94.50 -30.00 120.00   29
 15  \w     99.00 124.30   1.10   37.50    --   94.50 -77.00 120.00   23
 16  \w     27.00  71.00   1.10   37.50    --   94.50 -77.00 120.00   40
 17  \w     24.00  58.10   1.10   37.50    --   94.50 -30.00 120.00   31
 18  \w   -107.00 -80.60   1.10    8.00    --  -43.48 -99.00-180.00   24
;
_diffrn_measurement_method       '\w scans'
_symmetry_cell_setting           monoclinic
_space_group_IT_number           4
_space_group_crystal_system      monoclinic
_space_group_name_H-M_alt        'P 1 21 1'
_reflns_odcompleteness_completeness 99.54
_reflns_odcompleteness_theta     68.13
_reflns_odcompleteness_iscentric 1
_chemical_oxdiff_formula         C11H15N5O3

loop_
_atom_type_symbol
_atom_type_description
_atom_type_scat_dispersion_real
_atom_type_scat_dispersion_imag
_atom_type_scat_source
C C 0.0181 0.0091 'International Tables Vol C Tables 4.2.6.8 and 6.1.1.4'
H H 0.0000 0.0000 'International Tables Vol C Tables 4.2.6.8 and 6.1.1.4'
N N 0.0311 0.0180 'International Tables Vol C Tables 4.2.6.8 and 6.1.1.4'
O O 0.0492 0.0322 'International Tables Vol C Tables 4.2.6.8 and 6.1.1.4'

_space_group_name_Hall           'P 2yb'

_shelx_space_group_comment       
;
The symmetry employed for this shelxl refinement is uniquely defined
by the following loop, which should always be used as a source of
symmetry information in preference to the above space-group names.
They are only intended as comments.
;

loop_
_space_group_symop_operation_xyz
'x, y, z'
'-x, y+1/2, -z'

_cell_measurement_temperature    150(2)

_exptl_crystal_density_diffrn    1.415
_exptl_crystal_F_000             840
_exptl_crystal_size_max          0.300
_exptl_crystal_size_mid          0.160
_exptl_crystal_size_min          0.030
_exptl_absorpt_coefficient_mu    0.892
_shelx_estimated_absorpt_T_min   0.776
_shelx_estimated_absorpt_T_max   0.974
_diffrn_ambient_temperature      150(2)
_diffrn_reflns_av_unetI/netI     0.0367

_diffrn_reflns_Laue_measured_fraction_max 0.987
_diffrn_reflns_Laue_measured_fraction_full 0.997
_diffrn_reflns_point_group_measured_fraction_max 0.693
_diffrn_reflns_point_group_measured_fraction_full 0.704
_reflns_number_total             4865
_reflns_number_gt                4279
_reflns_threshold_expression     'I > 2\s(I)'
_reflns_Friedel_coverage         0.304
_reflns_Friedel_fraction_max     0.349
_reflns_Friedel_fraction_full    0.362

_reflns_special_details          
;
 Reflections were merged by SHELXL according to the crystal
 class for the calculation of statistics and refinement.
 
 _reflns_Friedel_fraction is defined as the number of unique
 Friedel pairs measured divided by the number that would be
 possible theoretically, ignoring centric projections and
 systematic absences.
;

_computing_structure_solution    'SIR2004 (Burla, 2005)'
_computing_structure_refinement  'SHELXL-2018/3 (Sheldrick, 2018)'
_computing_molecular_graphics    ?
_computing_publication_material  ?
_refine_special_details          
;
 The structure was solved using SIR2004 and all non-hydrogen atoms were
 identified showing 3 molecules per asymmetric unit. Some atoms were
 reassigned and refinement was carried out with SHELXL. All non-hydrogen
 atoms thermal parameters has been anisotropically refined.

 All hydrogen atom positional parameters has been constrained (riding 
 model) and hydroxyl hydrogens has been allowed to rotate. Thermal 
 parameters has been constrained to be 1.5 times of the one of the atom they 
 ride on.
;
_refine_ls_structure_factor_coef Fsqd
_refine_ls_matrix_type           full
_refine_ls_weighting_scheme      calc
_refine_ls_weighting_details     
'w=1/[\s^2^(Fo^2^)+(0.0756P)^2^+0.0248P] where P=(Fo^2^+2Fc^2^)/3'
_atom_sites_solution_primary     direct
_atom_sites_solution_hydrogens   geom
_refine_ls_hydrogen_treatment    constr
_refine_ls_extinction_method     none
_refine_ls_extinction_coef       .
_refine_ls_abs_structure_details 
;
 Flack x determined using 898 quotients [(I+)-(I-)]/[(I+)+(I-)]
 (Parsons, Flack and Wagner, Acta Cryst. B69 (2013) 249-259).

 The absolute configuration was assigned by prior knowledge of
 chiral centers.
;
_refine_ls_abs_structure_Flack   0.2(2)
_chemical_absolute_configuration syn
_refine_ls_number_reflns         4865
_refine_ls_number_parameters     520
_refine_ls_number_restraints     1
_refine_ls_R_factor_all          0.0485
_refine_ls_R_factor_gt           0.0424
_refine_ls_wR_factor_ref         0.1183
_refine_ls_wR_factor_gt          0.1102
_refine_ls_goodness_of_fit_ref   1.037
_refine_ls_restrained_S_all      1.037
_refine_ls_shift/su_max          0.000
_refine_ls_shift/su_mean         0.000

loop_
_atom_site_label
_atom_site_type_symbol
_atom_site_fract_x
_atom_site_fract_y
_atom_site_fract_z
_atom_site_U_iso_or_equiv
_atom_site_adp_type
_atom_site_occupancy
_atom_site_site_symmetry_order
_atom_site_calc_flag
_atom_site_refinement_flags_posn
_atom_site_refinement_flags_adp
_atom_site_refinement_flags_occupancy
_atom_site_disorder_assembly
_atom_site_disorder_group
N1 N 0.0917(2) 1.3380(4) -0.27106(18) 0.0525(7) Uani 1 1 d . . . . .
N3 N 0.1888(2) 1.2899(4) -0.11025(18) 0.0537(7) Uani 1 1 d . . . . .
N5 N 0.17605(18) 1.0068(4) -0.06712(16) 0.0454(6) Uani 1 1 d . . . . .
N7 N 0.07548(18) 0.9031(4) -0.20436(17) 0.0453(6) Uani 1 1 d . . . . .
N10 N 0.00120(19) 1.1375(4) -0.37259(16) 0.0489(6) Uani 1 1 d . . . . .
H101 H -0.016668 1.212812 -0.416130 0.073 Uiso 1 1 calc R U . . .
H102 H -0.020370 1.035111 -0.385635 0.073 Uiso 1 1 calc R U . . .
C2 C 0.1528(3) 1.3821(5) -0.1860(2) 0.0572(9) Uani 1 1 d . . . . .
H2 H 0.173386 1.494567 -0.178426 0.086 Uiso 1 1 calc R U . . .
C4 C 0.1558(2) 1.1335(4) -0.12863(19) 0.0425(7) Uani 1 1 d . . . . .
C6 C 0.1259(2) 0.8719(5) -0.1162(2) 0.0473(7) Uani 1 1 d . . . . .
H6 H 0.127204 0.766516 -0.089587 0.071 Uiso 1 1 calc R U . . .
C8 C 0.0933(2) 1.0689(4) -0.21261(19) 0.0418(7) Uani 1 1 d . . . . .
C9 C 0.0607(2) 1.1784(4) -0.28722(19) 0.0416(7) Uani 1 1 d . . . . .
C11 C 0.2421(3) 1.0224(5) 0.0303(2) 0.0538(9) Uani 1 1 d . . . . .
H111 H 0.222134 1.117528 0.055769 0.081 Uiso 1 1 calc R U . . .
H112 H 0.305784 1.048015 0.036635 0.081 Uiso 1 1 calc R U . . .
C12 C 0.2485(3) 0.8712(5) 0.0853(2) 0.0531(8) Uani 1 1 d . . . . .
H12 H 0.184685 0.843631 0.079824 0.080 Uiso 1 1 calc R U . . .
C13 C 0.3191(3) 0.8944(6) 0.1859(2) 0.0572(9) Uani 1 1 d . . . . .
H131 H 0.369581 0.974024 0.193071 0.086 Uiso 1 1 calc R U . . .
H132 H 0.287188 0.933746 0.221928 0.086 Uiso 1 1 calc R U . . .
C14 C 0.3583(2) 0.7209(5) 0.2141(2) 0.0491(8) Uani 1 1 d . . . . .
H14 H 0.312659 0.655599 0.227849 0.074 Uiso 1 1 calc R U . . .
C15 C 0.3571(2) 0.6506(5) 0.1269(2) 0.0463(7) Uani 1 1 d . . . . .
H15 H 0.418514 0.676925 0.126576 0.069 Uiso 1 1 calc R U . . .
C18 C 0.3401(3) 0.4665(5) 0.1156(2) 0.0584(9) Uani 1 1 d . . . . .
H181 H 0.385089 0.409548 0.172157 0.088 Uiso 1 1 calc R U . . .
H182 H 0.275245 0.442305 0.106443 0.088 Uiso 1 1 calc R U . . .
O16 O 0.2830(2) 0.7350(4) 0.05356(16) 0.0780(9) Uani 1 1 d . . . . .
O17 O 0.44795(16) 0.7152(4) 0.29162(14) 0.0555(6) Uani 1 1 d . . . . .
H17 H 0.488677 0.757786 0.278647 0.083 Uiso 1 1 calc R U . . .
O19 O 0.35109(17) 0.4030(4) 0.04083(16) 0.0617(7) Uani 1 1 d . . . . .
H19 H 0.298335 0.371480 -0.000098 0.093 Uiso 1 1 calc R U . . .
N21 N 0.9034(2) -0.1764(4) 0.89969(19) 0.0542(7) Uani 1 1 d . . . . .
N23 N 0.8192(2) -0.1222(4) 0.73831(18) 0.0537(7) Uani 1 1 d . . . . .
N25 N 0.83712(18) 0.1648(4) 0.70269(15) 0.0452(6) Uani 1 1 d . . . . .
N27 N 0.9288(2) 0.2606(4) 0.84391(17) 0.0479(6) Uani 1 1 d . . . . .
N30 N 0.9882(2) 0.0217(4) 1.00776(18) 0.0582(8) Uani 1 1 d . . . . .
H301 H 1.002872 -0.054254 1.050647 0.087 Uiso 1 1 calc R U . . .
H302 H 1.008979 0.124185 1.022485 0.087 Uiso 1 1 calc R U . . .
C22 C 0.8496(3) -0.2164(5) 0.8123(2) 0.0558(9) Uani 1 1 d . . . . .
H22 H 0.830164 -0.329448 0.801524 0.084 Uiso 1 1 calc R U . . .
C24 C 0.8517(2) 0.0335(4) 0.7604(2) 0.0445(7) Uani 1 1 d . . . . .
C26 C 0.8847(2) 0.2953(5) 0.7565(2) 0.0488(8) Uani 1 1 d . . . . .
H26 H 0.885989 0.402451 0.732755 0.073 Uiso 1 1 calc R U . . .
C28 C 0.9081(2) 0.0948(4) 0.84764(19) 0.0420(7) Uani 1 1 d . . . . .
C29 C 0.9345(2) -0.0185(5) 0.9208(2) 0.0458(7) Uani 1 1 d . . . . .
C31 C 0.7807(2) 0.1629(5) 0.60274(19) 0.0497(8) Uani 1 1 d . . . . .
H311 H 0.772241 0.046349 0.581042 0.075 Uiso 1 1 calc R U . . .
H312 H 0.815738 0.222648 0.574946 0.075 Uiso 1 1 calc R U . . .
C32 C 0.6860(3) 0.2412(5) 0.5714(2) 0.0538(8) Uani 1 1 d . . . . .
H32 H 0.652529 0.188963 0.603806 0.081 Uiso 1 1 calc R U . . .
C33 C 0.6253(3) 0.2240(5) 0.4681(2) 0.0576(9) Uani 1 1 d . . . . .
H331 H 0.665128 0.207116 0.436719 0.086 Uiso 1 1 calc R U . . .
H332 H 0.580318 0.130130 0.453279 0.086 Uiso 1 1 calc R U . . .
C34 C 0.5740(2) 0.3882(5) 0.4420(2) 0.0504(8) Uani 1 1 d . . . . .
H34 H 0.517905 0.385856 0.454427 0.076 Uiso 1 1 calc R U . . .
C35 C 0.6476(2) 0.5077(5) 0.5069(2) 0.0527(8) Uani 1 1 d . . . . .
H35 H 0.693029 0.536288 0.482362 0.079 Uiso 1 1 calc R U . . .
C38 C 0.6089(3) 0.6645(6) 0.5256(3) 0.0685(10) Uani 1 1 d . . . . .
H381 H 0.552142 0.697452 0.469255 0.103 Uiso 1 1 calc R U . . .
H382 H 0.588304 0.641461 0.573032 0.103 Uiso 1 1 calc R U . . .
O36 O 0.6964(2) 0.4158(4) 0.59011(17) 0.0742(9) Uani 1 1 d . . . . .
O37 O 0.5445(2) 0.4218(4) 0.34862(16) 0.0740(8) Uani 1 1 d . . . . .
H37 H 0.507171 0.503074 0.332261 0.111 Uiso 1 1 calc R U . . .
O39 O 0.6720(3) 0.7988(5) 0.5546(2) 0.1015(13) Uani 1 1 d . . . . .
H39 H 0.708038 0.789988 0.610846 0.152 Uiso 1 1 calc R U . . .
N41 N 0.8869(2) 0.8356(4) 0.53822(18) 0.0536(7) Uani 1 1 d . . . . .
N43 N 0.77010(19) 0.7671(4) 0.38632(17) 0.0462(6) Uani 1 1 d . . . . .
N45 N 0.77804(19) 0.4776(4) 0.35003(16) 0.0442(6) Uani 1 1 d . . . . .
N47 N 0.8965(2) 0.3919(4) 0.48270(17) 0.0488(6) Uani 1 1 d . . . . .
N50 N 0.9892(2) 0.6437(4) 0.64057(18) 0.0625(8) Uani 1 1 d . . . . .
H501 H 1.012957 0.722858 0.681807 0.094 Uiso 1 1 calc R U . . .
H502 H 1.011172 0.541568 0.653983 0.094 Uiso 1 1 calc R U . . .
C42 C 0.8159(3) 0.8684(5) 0.4564(2) 0.0532(8) Uani 1 1 d . . . . .
H42 H 0.794973 0.980712 0.446772 0.080 Uiso 1 1 calc R U . . .
C44 C 0.8058(2) 0.6129(4) 0.40589(19) 0.0405(7) Uani 1 1 d . . . . .
C46 C 0.8345(2) 0.3489(5) 0.3997(2) 0.0495(8) Uani 1 1 d . . . . .
H46 H 0.829393 0.239263 0.376367 0.074 Uiso 1 1 calc R U . . .
C48 C 0.8791(2) 0.5590(4) 0.4878(2) 0.0431(7) Uani 1 1 d . . . . .
C49 C 0.9192(2) 0.6787(5) 0.5570(2) 0.0457(7) Uani 1 1 d . . . . .
C51 C 0.6977(2) 0.4757(5) 0.2577(2) 0.0496(8) Uani 1 1 d . . . . .
H511 H 0.699961 0.577980 0.225152 0.074 Uiso 1 1 calc R U . . .
H512 H 0.638134 0.478320 0.263172 0.074 Uiso 1 1 calc R U . . .
C52 C 0.6956(2) 0.3281(5) 0.2012(2) 0.0496(8) Uani 1 1 d . . . . .
H52 H 0.757195 0.320301 0.198564 0.074 Uiso 1 1 calc R U . . .
C53 C 0.6147(3) 0.3433(5) 0.1038(2) 0.0602(10) Uani 1 1 d . . . . .
H531 H 0.569845 0.431890 0.100317 0.090 Uiso 1 1 calc R U . . .
H532 H 0.639509 0.368597 0.059776 0.090 Uiso 1 1 calc R U . . .
C54 C 0.5673(2) 0.1751(5) 0.0845(2) 0.0511(8) Uani 1 1 d . . . . .
H54 H 0.601775 0.100139 0.061205 0.077 Uiso 1 1 calc R U . . .
C55 C 0.5865(2) 0.1160(5) 0.1792(2) 0.0482(7) Uani 1 1 d . . . . .
H55 H 0.539629 0.166696 0.196827 0.072 Uiso 1 1 calc R U . . .
C58 C 0.5848(3) -0.0699(5) 0.1864(3) 0.0615(10) Uani 1 1 d . . . . .
H581 H 0.527021 -0.112921 0.134261 0.092 Uiso 1 1 calc R U . . .
H582 H 0.640062 -0.116518 0.181494 0.092 Uiso 1 1 calc R U . . .
O56 O 0.67951(17) 0.1759(4) 0.23816(15) 0.0566(6) Uani 1 1 d . . . . .
O57 O 0.47062(18) 0.1742(4) 0.02078(17) 0.0696(8) Uani 1 1 d . . . . .
H57 H 0.443303 0.254990 0.031132 0.104 Uiso 1 1 calc R U . . .
O59 O 0.58659(18) -0.1267(4) 0.26845(18) 0.0684(7) Uani 1 1 d . . . . .
H59 H 0.642826 -0.143962 0.307369 0.103 Uiso 1 1 calc R U . . .

loop_
_atom_site_aniso_label
_atom_site_aniso_U_11
_atom_site_aniso_U_22
_atom_site_aniso_U_33
_atom_site_aniso_U_23
_atom_site_aniso_U_13
_atom_site_aniso_U_12
N1 0.0539(15) 0.0439(17) 0.0426(13) 0.0048(12) 0.0069(12) -0.0003(14)
N3 0.0568(16) 0.0441(17) 0.0413(14) -0.0013(12) 0.0059(12) -0.0021(14)
N5 0.0492(14) 0.0426(16) 0.0331(11) 0.0014(11) 0.0089(10) 0.0043(13)
N7 0.0456(13) 0.0389(15) 0.0416(12) -0.0001(11) 0.0112(10) 0.0036(12)
N10 0.0535(14) 0.0424(16) 0.0358(12) 0.0019(11) 0.0073(11) -0.0001(14)
C2 0.062(2) 0.041(2) 0.0492(17) 0.0003(16) 0.0088(15) -0.0052(18)
C4 0.0443(14) 0.0377(18) 0.0378(13) 0.0013(13) 0.0121(12) 0.0037(14)
C6 0.0523(17) 0.0399(19) 0.0412(14) 0.0016(14) 0.0137(13) 0.0023(16)
C8 0.0393(14) 0.0419(18) 0.0370(13) -0.0007(13) 0.0111(12) 0.0057(14)
C9 0.0404(14) 0.0400(18) 0.0385(14) 0.0018(13) 0.0127(12) 0.0044(14)
C11 0.0618(19) 0.049(2) 0.0346(14) -0.0012(14) 0.0080(13) 0.0052(18)
C12 0.0550(18) 0.056(2) 0.0399(15) 0.0051(15) 0.0147(13) 0.0064(17)
C13 0.063(2) 0.061(2) 0.0368(15) 0.0051(16) 0.0139(14) 0.0155(19)
C14 0.0484(16) 0.051(2) 0.0373(14) 0.0077(14) 0.0100(13) -0.0010(15)
C15 0.0474(16) 0.0409(18) 0.0408(14) 0.0042(14) 0.0116(12) -0.0018(15)
C18 0.066(2) 0.044(2) 0.0544(18) 0.0038(16) 0.0178(16) -0.0058(18)
O16 0.107(2) 0.0621(19) 0.0369(11) 0.0025(12) 0.0079(13) 0.0320(17)
O17 0.0520(12) 0.0590(17) 0.0406(11) 0.0105(11) 0.0081(9) 0.0034(12)
O19 0.0541(13) 0.0537(16) 0.0586(13) -0.0133(12) 0.0092(11) -0.0014(13)
N21 0.0637(17) 0.0435(17) 0.0449(14) 0.0013(13) 0.0155(13) -0.0040(15)
N23 0.0590(16) 0.0436(17) 0.0441(13) -0.0022(13) 0.0110(12) -0.0002(15)
N25 0.0516(13) 0.0390(15) 0.0367(12) 0.0017(11) 0.0129(10) 0.0074(13)
N27 0.0557(15) 0.0418(16) 0.0412(13) -0.0014(12) 0.0177(11) 0.0015(14)
N30 0.0753(19) 0.0435(17) 0.0373(12) 0.0025(13) 0.0096(12) -0.0028(16)
C22 0.068(2) 0.041(2) 0.0472(17) 0.0003(15) 0.0159(15) -0.0064(18)
C24 0.0447(15) 0.0427(19) 0.0406(14) -0.0004(13) 0.0146(12) 0.0036(15)
C26 0.0577(18) 0.0372(18) 0.0467(16) 0.0033(14) 0.0196(14) 0.0062(15)
C28 0.0426(15) 0.0389(18) 0.0395(14) 0.0006(13) 0.0144(12) 0.0051(14)
C29 0.0491(16) 0.0398(18) 0.0432(15) 0.0019(14) 0.0163(13) 0.0030(15)
C31 0.0545(17) 0.052(2) 0.0366(14) 0.0026(14) 0.0153(13) 0.0084(17)
C32 0.0552(18) 0.053(2) 0.0444(16) 0.0058(16) 0.0151(14) 0.0117(17)
C33 0.063(2) 0.048(2) 0.0445(16) 0.0004(15) 0.0094(15) 0.0100(17)
C34 0.0491(16) 0.050(2) 0.0417(14) 0.0030(15) 0.0115(13) 0.0047(16)
C35 0.0477(17) 0.051(2) 0.0561(18) 0.0003(16) 0.0207(14) 0.0016(17)
C38 0.070(2) 0.048(2) 0.063(2) -0.0028(19) 0.0086(18) 0.004(2)
O36 0.0786(17) 0.0601(19) 0.0498(13) -0.0098(13) -0.0004(12) 0.0231(16)
O37 0.092(2) 0.070(2) 0.0451(12) 0.0072(13) 0.0174(12) 0.0229(17)
O39 0.125(3) 0.056(2) 0.0694(19) -0.0018(15) -0.0025(19) -0.020(2)
N41 0.0602(17) 0.0402(16) 0.0454(14) -0.0016(12) 0.0110(12) 0.0034(14)
N43 0.0506(14) 0.0390(15) 0.0407(13) 0.0039(12) 0.0136(11) 0.0052(13)
N45 0.0515(14) 0.0351(14) 0.0377(12) 0.0000(11) 0.0131(10) 0.0022(13)
N47 0.0529(14) 0.0376(15) 0.0430(13) 0.0029(12) 0.0106(11) 0.0025(13)
N50 0.0694(18) 0.0445(18) 0.0439(14) -0.0021(13) 0.0000(13) 0.0042(16)
C42 0.0622(19) 0.0372(19) 0.0498(17) 0.0000(15) 0.0165(15) 0.0046(17)
C44 0.0433(15) 0.0365(17) 0.0371(13) 0.0025(12) 0.0142(12) 0.0010(14)
C46 0.0564(18) 0.0370(18) 0.0451(16) 0.0014(14) 0.0143(14) 0.0017(16)
C48 0.0440(15) 0.0399(18) 0.0403(14) 0.0057(13) 0.0146(12) -0.0009(14)
C49 0.0478(16) 0.0406(19) 0.0411(14) 0.0001(14) 0.0138(13) -0.0021(15)
C51 0.0515(17) 0.045(2) 0.0404(15) -0.0006(14) 0.0103(13) 0.0026(16)
C52 0.0525(17) 0.050(2) 0.0406(15) -0.0003(14) 0.0164(13) -0.0067(16)
C53 0.074(2) 0.054(2) 0.0381(15) 0.0024(16) 0.0128(15) -0.010(2)
C54 0.0524(17) 0.047(2) 0.0407(15) -0.0032(14) 0.0092(13) 0.0023(16)
C55 0.0452(15) 0.0418(19) 0.0458(15) -0.0021(13) 0.0104(13) -0.0001(15)
C58 0.0590(19) 0.043(2) 0.065(2) 0.0007(17) 0.0131(17) -0.0059(17)
O56 0.0555(12) 0.0471(14) 0.0445(11) 0.0069(10) 0.0031(10) -0.0091(12)
O57 0.0624(14) 0.0573(17) 0.0544(13) -0.0111(13) -0.0038(11) 0.0049(14)
O59 0.0503(13) 0.0646(19) 0.0697(15) 0.0214(14) 0.0094(11) -0.0051(14)

_geom_special_details            
;
 All esds (except the esd in the dihedral angle between two l.s. planes)
 are estimated using the full covariance matrix.  The cell esds are taken
 into account individually in the estimation of esds in distances, angles
 and torsion angles; correlations between esds in cell parameters are only
 used when they are defined by crystal symmetry.  An approximate (isotropic)
 treatment of cell esds is used for estimating esds involving l.s. planes.
;

loop_
_geom_bond_atom_site_label_1
_geom_bond_atom_site_label_2
_geom_bond_distance
_geom_bond_site_symmetry_2
_geom_bond_publ_flag
N1 C2 1.338(4) . ?
N1 C9 1.357(5) . ?
N3 C2 1.333(5) . ?
N3 C4 1.343(5) . ?
N5 C4 1.367(4) . ?
N5 C6 1.370(5) . ?
N5 C11 1.467(4) . ?
N7 C6 1.321(4) . ?
N7 C8 1.383(5) . ?
N10 C9 1.328(4) . ?
N10 H101 0.8800 . ?
N10 H102 0.8800 . ?
C2 H2 0.9500 . ?
C4 C8 1.383(4) . ?
C6 H6 0.9500 . ?
C8 C9 1.403(4) . ?
C11 C12 1.491(5) . ?
C11 H111 0.9900 . ?
C11 H112 0.9900 . ?
C12 O16 1.425(5) . ?
C12 C13 1.529(4) . ?
C12 H12 1.0000 . ?
C13 C14 1.511(6) . ?
C13 H131 0.9900 . ?
C13 H132 0.9900 . ?
C14 O17 1.415(4) . ?
C14 C15 1.534(5) . ?
C14 H14 1.0000 . ?
C15 O16 1.416(4) . ?
C15 C18 1.501(6) . ?
C15 H15 1.0000 . ?
C18 O19 1.412(5) . ?
C18 H181 0.9900 . ?
C18 H182 0.9900 . ?
O17 H17 0.8400 . ?
O19 H19 0.8400 . ?
N21 C22 1.334(4) . ?
N21 C29 1.350(5) . ?
N23 C22 1.323(5) . ?
N23 C24 1.340(5) . ?
N25 C26 1.359(5) . ?
N25 C24 1.366(5) . ?
N25 C31 1.471(4) . ?
N27 C26 1.310(4) . ?
N27 C28 1.381(5) . ?
N30 C29 1.329(4) . ?
N30 H301 0.8800 . ?
N30 H302 0.8800 . ?
C22 H22 0.9500 . ?
C24 C28 1.390(4) . ?
C26 H26 0.9500 . ?
C28 C29 1.411(5) . ?
C31 C32 1.489(5) . ?
C31 H311 0.9900 . ?
C31 H312 0.9900 . ?
C32 O36 1.430(5) . ?
C32 C33 1.530(5) . ?
C32 H32 1.0000 . ?
C33 C34 1.508(6) . ?
C33 H331 0.9900 . ?
C33 H332 0.9900 . ?
C34 O37 1.411(4) . ?
C34 C35 1.515(5) . ?
C34 H34 1.0000 . ?
C35 O36 1.432(5) . ?
C35 C38 1.495(6) . ?
C35 H35 1.0000 . ?
C38 O39 1.400(6) . ?
C38 H381 0.9900 . ?
C38 H382 0.9900 . ?
O37 H37 0.8400 . ?
O39 H39 0.8400 . ?
N41 C42 1.330(4) . ?
N41 C49 1.344(5) . ?
N43 C42 1.325(5) . ?
N43 C44 1.340(4) . ?
N45 C44 1.361(4) . ?
N45 C46 1.369(4) . ?
N45 C51 1.473(4) . ?
N47 C46 1.315(4) . ?
N47 C48 1.382(5) . ?
N50 C49 1.346(4) . ?
N50 H501 0.8800 . ?
N50 H502 0.8800 . ?
C42 H42 0.9500 . ?
C44 C48 1.388(4) . ?
C46 H46 0.9500 . ?
C48 C49 1.402(5) . ?
C51 C52 1.498(5) . ?
C51 H511 0.9900 . ?
C51 H512 0.9900 . ?
C52 O56 1.439(4) . ?
C52 C53 1.535(5) . ?
C52 H52 1.0000 . ?
C53 C54 1.509(6) . ?
C53 H531 0.9900 . ?
C53 H532 0.9900 . ?
C54 O57 1.410(4) . ?
C54 C55 1.519(5) . ?
C54 H54 1.0000 . ?
C55 O56 1.431(4) . ?
C55 C58 1.501(5) . ?
C55 H55 1.0000 . ?
C58 O59 1.412(5) . ?
C58 H581 0.9900 . ?
C58 H582 0.9900 . ?
O57 H57 0.8400 . ?
O59 H59 0.8400 . ?

loop_
_geom_angle_atom_site_label_1
_geom_angle_atom_site_label_2
_geom_angle_atom_site_label_3
_geom_angle
_geom_angle_site_symmetry_1
_geom_angle_site_symmetry_3
_geom_angle_publ_flag
C2 N1 C9 118.8(3) . . ?
C2 N3 C4 110.7(3) . . ?
C4 N5 C6 106.0(2) . . ?
C4 N5 C11 123.7(3) . . ?
C6 N5 C11 130.3(3) . . ?
C6 N7 C8 104.0(3) . . ?
C9 N10 H101 120.0 . . ?
C9 N10 H102 120.0 . . ?
H101 N10 H102 120.0 . . ?
N3 C2 N1 128.9(4) . . ?
N3 C2 H2 115.6 . . ?
N1 C2 H2 115.6 . . ?
N3 C4 N5 126.5(3) . . ?
N3 C4 C8 127.3(3) . . ?
N5 C4 C8 106.2(3) . . ?
N7 C6 N5 113.3(3) . . ?
N7 C6 H6 123.3 . . ?
N5 C6 H6 123.3 . . ?
N7 C8 C4 110.5(3) . . ?
N7 C8 C9 132.9(3) . . ?
C4 C8 C9 116.6(3) . . ?
N10 C9 N1 117.5(3) . . ?
N10 C9 C8 124.8(3) . . ?
N1 C9 C8 117.8(3) . . ?
N5 C11 C12 114.2(3) . . ?
N5 C11 H111 108.7 . . ?
C12 C11 H111 108.7 . . ?
N5 C11 H112 108.7 . . ?
C12 C11 H112 108.7 . . ?
H111 C11 H112 107.6 . . ?
O16 C12 C11 109.7(3) . . ?
O16 C12 C13 106.0(3) . . ?
C11 C12 C13 111.7(3) . . ?
O16 C12 H12 109.8 . . ?
C11 C12 H12 109.8 . . ?
C13 C12 H12 109.8 . . ?
C14 C13 C12 102.5(3) . . ?
C14 C13 H131 111.3 . . ?
C12 C13 H131 111.3 . . ?
C14 C13 H132 111.3 . . ?
C12 C13 H132 111.3 . . ?
H131 C13 H132 109.2 . . ?
O17 C14 C13 114.3(3) . . ?
O17 C14 C15 114.2(3) . . ?
C13 C14 C15 103.0(2) . . ?
O17 C14 H14 108.4 . . ?
C13 C14 H14 108.4 . . ?
C15 C14 H14 108.4 . . ?
O16 C15 C18 109.6(3) . . ?
O16 C15 C14 105.7(3) . . ?
C18 C15 C14 113.9(3) . . ?
O16 C15 H15 109.2 . . ?
C18 C15 H15 109.2 . . ?
C14 C15 H15 109.2 . . ?
O19 C18 C15 112.2(3) . . ?
O19 C18 H181 109.2 . . ?
C15 C18 H181 109.2 . . ?
O19 C18 H182 109.2 . . ?
C15 C18 H182 109.2 . . ?
H181 C18 H182 107.9 . . ?
C15 O16 C12 111.4(3) . . ?
C14 O17 H17 109.5 . . ?
C18 O19 H19 109.5 . . ?
C22 N21 C29 118.9(3) . . ?
C22 N23 C24 110.6(3) . . ?
C26 N25 C24 106.0(2) . . ?
C26 N25 C31 127.6(3) . . ?
C24 N25 C31 126.3(3) . . ?
C26 N27 C28 103.6(3) . . ?
C29 N30 H301 120.0 . . ?
C29 N30 H302 120.0 . . ?
H301 N30 H302 120.0 . . ?
N23 C22 N21 129.6(4) . . ?
N23 C22 H22 115.2 . . ?
N21 C22 H22 115.2 . . ?
N23 C24 N25 127.6(3) . . ?
N23 C24 C28 126.8(3) . . ?
N25 C24 C28 105.6(3) . . ?
N27 C26 N25 114.2(3) . . ?
N27 C26 H26 122.9 . . ?
N25 C26 H26 122.9 . . ?
N27 C28 C24 110.5(3) . . ?
N27 C28 C29 132.6(3) . . ?
C24 C28 C29 116.9(3) . . ?
N30 C29 N21 119.0(3) . . ?
N30 C29 C28 123.8(3) . . ?
N21 C29 C28 117.2(3) . . ?
N25 C31 C32 112.9(3) . . ?
N25 C31 H311 109.0 . . ?
C32 C31 H311 109.0 . . ?
N25 C31 H312 109.0 . . ?
C32 C31 H312 109.0 . . ?
H311 C31 H312 107.8 . . ?
O36 C32 C31 109.9(3) . . ?
O36 C32 C33 106.3(3) . . ?
C31 C32 C33 111.9(3) . . ?
O36 C32 H32 109.6 . . ?
C31 C32 H32 109.6 . . ?
C33 C32 H32 109.6 . . ?
C34 C33 C32 102.8(3) . . ?
C34 C33 H331 111.2 . . ?
C32 C33 H331 111.2 . . ?
C34 C33 H332 111.2 . . ?
C32 C33 H332 111.2 . . ?
H331 C33 H332 109.1 . . ?
O37 C34 C33 110.3(3) . . ?
O37 C34 C35 114.4(3) . . ?
C33 C34 C35 102.2(3) . . ?
O37 C34 H34 109.9 . . ?
C33 C34 H34 109.9 . . ?
C35 C34 H34 109.9 . . ?
O36 C35 C38 109.5(3) . . ?
O36 C35 C34 104.7(3) . . ?
C38 C35 C34 115.0(3) . . ?
O36 C35 H35 109.2 . . ?
C38 C35 H35 109.2 . . ?
C34 C35 H35 109.2 . . ?
O39 C38 C35 115.0(4) . . ?
O39 C38 H381 108.5 . . ?
C35 C38 H381 108.5 . . ?
O39 C38 H382 108.5 . . ?
C35 C38 H382 108.5 . . ?
H381 C38 H382 107.5 . . ?
C32 O36 C35 110.0(3) . . ?
C34 O37 H37 109.5 . . ?
C38 O39 H39 109.5 . . ?
C42 N41 C49 118.5(3) . . ?
C42 N43 C44 110.8(3) . . ?
C44 N45 C46 106.2(2) . . ?
C44 N45 C51 124.5(3) . . ?
C46 N45 C51 129.1(3) . . ?
C46 N47 C48 104.0(3) . . ?
C49 N50 H501 120.0 . . ?
C49 N50 H502 120.0 . . ?
H501 N50 H502 120.0 . . ?
N43 C42 N41 129.3(3) . . ?
N43 C42 H42 115.3 . . ?
N41 C42 H42 115.3 . . ?
N43 C44 N45 127.3(3) . . ?
N43 C44 C48 126.7(3) . . ?
N45 C44 C48 106.0(3) . . ?
N47 C46 N45 113.5(3) . . ?
N47 C46 H46 123.3 . . ?
N45 C46 H46 123.3 . . ?
N47 C48 C44 110.3(3) . . ?
N47 C48 C49 133.4(3) . . ?
C44 C48 C49 116.3(3) . . ?
N41 C49 N50 118.8(3) . . ?
N41 C49 C48 118.3(3) . . ?
N50 C49 C48 122.9(3) . . ?
N45 C51 C52 114.3(3) . . ?
N45 C51 H511 108.7 . . ?
C52 C51 H511 108.7 . . ?
N45 C51 H512 108.7 . . ?
C52 C51 H512 108.7 . . ?
H511 C51 H512 107.6 . . ?
O56 C52 C51 111.8(3) . . ?
O56 C52 C53 106.4(3) . . ?
C51 C52 C53 110.8(3) . . ?
O56 C52 H52 109.3 . . ?
C51 C52 H52 109.3 . . ?
C53 C52 H52 109.3 . . ?
C54 C53 C52 104.4(3) . . ?
C54 C53 H531 110.9 . . ?
C52 C53 H531 110.9 . . ?
C54 C53 H532 110.9 . . ?
C52 C53 H532 110.9 . . ?
H531 C53 H532 108.9 . . ?
O57 C54 C53 115.5(3) . . ?
O57 C54 C55 113.7(3) . . ?
C53 C54 C55 102.5(3) . . ?
O57 C54 H54 108.3 . . ?
C53 C54 H54 108.3 . . ?
C55 C54 H54 108.3 . . ?
O56 C55 C58 109.4(3) . . ?
O56 C55 C54 104.7(3) . . ?
C58 C55 C54 113.0(3) . . ?
O56 C55 H55 109.9 . . ?
C58 C55 H55 109.9 . . ?
C54 C55 H55 109.9 . . ?
O59 C58 C55 113.9(3) . . ?
O59 C58 H581 108.8 . . ?
C55 C58 H581 108.8 . . ?
O59 C58 H582 108.8 . . ?
C55 C58 H582 108.8 . . ?
H581 C58 H582 107.7 . . ?
C55 O56 C52 109.1(2) . . ?
C54 O57 H57 109.5 . . ?
C58 O59 H59 109.5 . . ?

loop_
_geom_hbond_atom_site_label_D
_geom_hbond_atom_site_label_H
_geom_hbond_atom_site_label_A
_geom_hbond_distance_DH
_geom_hbond_distance_HA
_geom_hbond_distance_DA
_geom_hbond_angle_DHA
_geom_hbond_site_symmetry_A
_geom_hbond_publ_flag
N10 H101 N47 0.88 2.16 3.001(4) 160.5 1_464 yes
N10 H102 N41 0.88 2.15 2.985(4) 157.9 1_454 yes
O17 H17 O59 0.84 1.88 2.714(4) 170.2 1_565 yes
O19 H19 N3 0.84 1.97 2.794(4) 168.4 1_545 yes
N30 H301 N27 0.88 2.16 3.027(4) 166.4 2_747 yes
N30 H302 N21 0.88 2.13 2.965(5) 158.8 2_757 yes
O37 H37 O17 0.84 1.92 2.736(4) 165.3 . yes
O39 H39 N23 0.84 2.15 2.926(4) 152.8 1_565 yes
N50 H501 N7 0.88 2.21 3.090(4) 174.4 1_656 yes
N50 H502 N1 0.88 2.10 2.940(5) 160.3 1_646 yes
O57 H57 O19 0.84 1.95 2.768(4) 164.8 . yes
O59 H59 N43 0.84 1.97 2.798(4) 167.5 1_545 yes

_refine_diff_density_max         0.255
_refine_diff_density_min         -0.224
_refine_diff_density_rms         0.043

_shelx_res_file                  
;
TITL 18038_vm1_c in P2(1)
    18038_vm1_c.res
    created by SHELXL-2018/3 at 17:21:35 on 21-Aug-2018
CELL 1.54184  15.871063   8.041107  16.434160  90.0000 117.0584  90.0000
ZERR    6.00   0.000579   0.000179   0.000518   0.0000   0.0043   0.0000
LATT -1
SYMM -X,1/2+Y,-Z
SFAC        C       H       N       O
UNIT 66 90 30 18
TEMP -123.13
SIZE 0.03 0.16 0.30
ACTA
BOND  $H
LIST 6 ! automatically inserted. Change 6 to 4 for CHECKCIF!!
L.S.      10
FMAP      2
PLAN     25
REM Instructions for potential hydrogen bonds
EQIV $1 x-1, y+1, z-1
EQIV $2 x-1, y, z-1
EQIV $3 x, y+1, z
EQIV $4 x, y-1, z
EQIV $5 -x+2, y-1/2, -z+2
EQIV $6 -x+2, y+1/2, -z+2
EQIV $7 x+1, y, z+1
EQIV $8 x+1, y-1, z+1
HTAB N10 N47_$1
HTAB N10 N41_$2
HTAB O17 O59_$3
HTAB O19 N3_$4
HTAB N30 N27_$5
HTAB N30 N21_$6
HTAB O37 O17
HTAB O39 N23_$3
HTAB N50 N7_$7
HTAB N50 N1_$8
HTAB O57 O19
HTAB O59 N43_$4
WGHT    0.075600    0.024800
FVAR       5.83374
MOLE 1
N1    3    0.091660    1.338005   -0.271057    11.00000    0.05388    0.04386 =
         0.04258    0.00475    0.00690   -0.00030
N3    3    0.188849    1.289915   -0.110255    11.00000    0.05676    0.04406 =
         0.04132   -0.00131    0.00587   -0.00213
N5    3    0.176048    1.006766   -0.067116    11.00000    0.04918    0.04265 =
         0.03305    0.00144    0.00889    0.00434
N7    3    0.075481    0.903084   -0.204358    11.00000    0.04559    0.03891 =
         0.04158   -0.00014    0.01125    0.00356
N10   3    0.001197    1.137514   -0.372591    11.00000    0.05349    0.04240 =
         0.03581    0.00192    0.00733   -0.00012
AFIX  93
H101  2   -0.016668    1.212812   -0.416130    11.00000   -1.50000
H102  2   -0.020370    1.035111   -0.385635    11.00000   -1.50000
AFIX   0
C2    1    0.152814    1.382136   -0.185957    11.00000    0.06243    0.04085 =
         0.04921    0.00031    0.00876   -0.00519
AFIX  43
H2    2    0.173386    1.494567   -0.178426    11.00000   -1.50000
AFIX   0
C4    1    0.155778    1.133540   -0.128634    11.00000    0.04432    0.03771 =
         0.03784    0.00132    0.01210    0.00369
C6    1    0.125887    0.871941   -0.116230    11.00000    0.05226    0.03994 =
         0.04115    0.00158    0.01373    0.00227
AFIX  43
H6    2    0.127204    0.766516   -0.089587    11.00000   -1.50000
AFIX   0
C8    1    0.093311    1.068906   -0.212611    11.00000    0.03927    0.04193 =
         0.03696   -0.00070    0.01105    0.00568
C9    1    0.060689    1.178407   -0.287223    11.00000    0.04039    0.03997 =
         0.03847    0.00175    0.01272    0.00441
C11   1    0.242068    1.022445    0.030313    11.00000    0.06180    0.04915 =
         0.03463   -0.00124    0.00802    0.00517
AFIX  23
H111  2    0.222134    1.117528    0.055769    11.00000   -1.50000
H112  2    0.305784    1.048015    0.036635    11.00000   -1.50000
AFIX   0
C12   1    0.248507    0.871173    0.085320    11.00000    0.05503    0.05631 =
         0.03992    0.00514    0.01466    0.00636
AFIX  13
H12   2    0.184685    0.843631    0.079824    11.00000   -1.50000
AFIX   0
C13   1    0.319107    0.894366    0.185910    11.00000    0.06341    0.06111 =
         0.03682    0.00505    0.01393    0.01546
AFIX  23
H131  2    0.369581    0.974024    0.193071    11.00000   -1.50000
H132  2    0.287188    0.933746    0.221928    11.00000   -1.50000
AFIX   0
C14   1    0.358281    0.720937    0.214111    11.00000    0.04842    0.05065 =
         0.03728    0.00770    0.01001   -0.00105
AFIX  13
H14   2    0.312659    0.655599    0.227849    11.00000   -1.50000
AFIX   0
C15   1    0.357067    0.650584    0.126853    11.00000    0.04742    0.04095 =
         0.04085    0.00418    0.01155   -0.00176
AFIX  13
H15   2    0.418514    0.676925    0.126576    11.00000   -1.50000
AFIX   0
C18   1    0.340124    0.466522    0.115576    11.00000    0.06552    0.04433 =
         0.05442    0.00383    0.01778   -0.00577
AFIX  23
H181  2    0.385089    0.409548    0.172157    11.00000   -1.50000
H182  2    0.275245    0.442305    0.106443    11.00000   -1.50000
AFIX   0
O16   4    0.282992    0.734970    0.053563    11.00000    0.10672    0.06209 =
         0.03694    0.00252    0.00794    0.03203
O17   4    0.447955    0.715248    0.291624    11.00000    0.05204    0.05900 =
         0.04055    0.01049    0.00805    0.00339
AFIX 147
H17   2    0.488677    0.757786    0.278647    11.00000   -1.50000
AFIX   0
O19   4    0.351094    0.403047    0.040832    11.00000    0.05409    0.05370 =
         0.05858   -0.01331    0.00921   -0.00144
AFIX 147
H19   2    0.298335    0.371480   -0.000098    11.00000   -1.50000
AFIX   0
MOLE 2
N21   3    0.903375   -0.176382    0.899688    11.00000    0.06367    0.04348 =
         0.04494    0.00129    0.01555   -0.00403
N23   3    0.819235   -0.122160    0.738308    11.00000    0.05904    0.04364 =
         0.04407   -0.00216    0.01096   -0.00020
N25   3    0.837121    0.164772    0.702693    11.00000    0.05155    0.03899 =
         0.03669    0.00165    0.01289    0.00742
N27   3    0.928782    0.260576    0.843908    11.00000    0.05567    0.04180 =
         0.04123   -0.00139    0.01765    0.00151
N30   3    0.988166    0.021676    1.007758    11.00000    0.07525    0.04354 =
         0.03731    0.00249    0.00956   -0.00281
AFIX  93
H301  2    1.002872   -0.054254    1.050647    11.00000   -1.50000
H302  2    1.008979    0.124185    1.022485    11.00000   -1.50000
AFIX   0
C22   1    0.849576   -0.216429    0.812267    11.00000    0.06764    0.04098 =
         0.04722    0.00025    0.01594   -0.00642
AFIX  43
H22   2    0.830164   -0.329448    0.801524    11.00000   -1.50000
AFIX   0
C24   1    0.851740    0.033545    0.760412    11.00000    0.04473    0.04273 =
         0.04064   -0.00037    0.01460    0.00355
C26   1    0.884736    0.295260    0.756487    11.00000    0.05775    0.03719 =
         0.04668    0.00326    0.01959    0.00617
AFIX  43
H26   2    0.885989    0.402451    0.732755    11.00000   -1.50000
AFIX   0
C28   1    0.908065    0.094812    0.847642    11.00000    0.04262    0.03892 =
         0.03950    0.00055    0.01441    0.00515
C29   1    0.934532   -0.018459    0.920756    11.00000    0.04905    0.03983 =
         0.04320    0.00195    0.01634    0.00296
C31   1    0.780679    0.162911    0.602736    11.00000    0.05453    0.05180 =
         0.03661    0.00255    0.01528    0.00844
AFIX  23
H311  2    0.772241    0.046349    0.581042    11.00000   -1.50000
H312  2    0.815738    0.222648    0.574946    11.00000   -1.50000
AFIX   0
C32   1    0.685964    0.241217    0.571357    11.00000    0.05521    0.05302 =
         0.04442    0.00576    0.01512    0.01175
AFIX  13
H32   2    0.652529    0.188963    0.603806    11.00000   -1.50000
AFIX   0
C33   1    0.625307    0.223950    0.468095    11.00000    0.06346    0.04758 =
         0.04447    0.00044    0.00942    0.01002
AFIX  23
H331  2    0.665128    0.207116    0.436719    11.00000   -1.50000
H332  2    0.580318    0.130130    0.453279    11.00000   -1.50000
AFIX   0
C34   1    0.573965    0.388213    0.441951    11.00000    0.04911    0.04991 =
         0.04166    0.00305    0.01154    0.00468
AFIX  13
H34   2    0.517905    0.385856    0.454427    11.00000   -1.50000
AFIX   0
C35   1    0.647611    0.507692    0.506918    11.00000    0.04772    0.05100 =
         0.05613    0.00034    0.02073    0.00155
AFIX  13
H35   2    0.693029    0.536288    0.482362    11.00000   -1.50000
AFIX   0
C38   1    0.608888    0.664522    0.525610    11.00000    0.06982    0.04786 =
         0.06295   -0.00283    0.00858    0.00430
AFIX  23
H381  2    0.552142    0.697452    0.469255    11.00000   -1.50000
H382  2    0.588304    0.641461    0.573032    11.00000   -1.50000
AFIX   0
O36   4    0.696371    0.415757    0.590109    11.00000    0.07864    0.06011 =
         0.04978   -0.00976   -0.00038    0.02306
O37   4    0.544515    0.421809    0.348618    11.00000    0.09162    0.06965 =
         0.04506    0.00717    0.01743    0.02294
AFIX 147
H37   2    0.507171    0.503074    0.332261    11.00000   -1.50000
AFIX   0
O39   4    0.671982    0.798772    0.554602    11.00000    0.12542    0.05611 =
         0.06940   -0.00182   -0.00248   -0.02011
AFIX 147
H39   2    0.708038    0.789988    0.610846    11.00000   -1.50000
AFIX   0
MOLE 3
N41   3    0.886927    0.835628    0.538219    11.00000    0.06018    0.04021 =
         0.04539   -0.00156    0.01096    0.00344
N43   3    0.770096    0.767091    0.386321    11.00000    0.05058    0.03897 =
         0.04068    0.00394    0.01356    0.00522
N45   3    0.778043    0.477644    0.350028    11.00000    0.05149    0.03509 =
         0.03771    0.00003    0.01314    0.00225
N47   3    0.896541    0.391867    0.482701    11.00000    0.05287    0.03760 =
         0.04303    0.00291    0.01064    0.00245
N50   3    0.989195    0.643673    0.640570    11.00000    0.06940    0.04454 =
         0.04390   -0.00213   -0.00001    0.00416
AFIX  93
H501  2    1.012957    0.722858    0.681807    11.00000   -1.50000
H502  2    1.011172    0.541568    0.653983    11.00000   -1.50000
AFIX   0
C42   1    0.815891    0.868439    0.456380    11.00000    0.06222    0.03718 =
         0.04982    0.00001    0.01652    0.00463
AFIX  43
H42   2    0.794973    0.980712    0.446772    11.00000   -1.50000
AFIX   0
C44   1    0.805829    0.612884    0.405893    11.00000    0.04328    0.03652 =
         0.03711    0.00250    0.01425    0.00102
C46   1    0.834525    0.348927    0.399667    11.00000    0.05644    0.03700 =
         0.04509    0.00142    0.01432    0.00174
AFIX  43
H46   2    0.829393    0.239263    0.376367    11.00000   -1.50000
AFIX   0
C48   1    0.879113    0.559016    0.487782    11.00000    0.04405    0.03986 =
         0.04029    0.00569    0.01463   -0.00094
C49   1    0.919211    0.678743    0.556950    11.00000    0.04784    0.04056 =
         0.04114    0.00013    0.01376   -0.00213
C51   1    0.697689    0.475731    0.257652    11.00000    0.05145    0.04493 =
         0.04037   -0.00058    0.01030    0.00259
AFIX  23
H511  2    0.699961    0.577980    0.225152    11.00000   -1.50000
H512  2    0.638134    0.478320    0.263172    11.00000   -1.50000
AFIX   0
C52   1    0.695617    0.328064    0.201235    11.00000    0.05253    0.05024 =
         0.04056   -0.00026    0.01644   -0.00665
AFIX  13
H52   2    0.757195    0.320301    0.198564    11.00000   -1.50000
AFIX   0
C53   1    0.614680    0.343280    0.103819    11.00000    0.07424    0.05374 =
         0.03811    0.00240    0.01284   -0.00986
AFIX  23
H531  2    0.569845    0.431890    0.100317    11.00000   -1.50000
H532  2    0.639509    0.368597    0.059776    11.00000   -1.50000
AFIX   0
C54   1    0.567267    0.175104    0.084469    11.00000    0.05236    0.04650 =
         0.04074   -0.00322    0.00924    0.00229
AFIX  13
H54   2    0.601775    0.100139    0.061205    11.00000   -1.50000
AFIX   0
C55   1    0.586499    0.116021    0.179169    11.00000    0.04518    0.04184 =
         0.04577   -0.00206    0.01037   -0.00008
AFIX  13
H55   2    0.539629    0.166696    0.196827    11.00000   -1.50000
AFIX   0
C58   1    0.584815   -0.069935    0.186409    11.00000    0.05899    0.04303 =
         0.06520    0.00071    0.01310   -0.00592
AFIX  23
H581  2    0.527021   -0.112921    0.134261    11.00000   -1.50000
H582  2    0.640062   -0.116518    0.181494    11.00000   -1.50000
AFIX   0
O56   4    0.679509    0.175907    0.238161    11.00000    0.05549    0.04713 =
         0.04448    0.00688    0.00308   -0.00912
O57   4    0.470619    0.174236    0.020785    11.00000    0.06240    0.05732 =
         0.05438   -0.01111   -0.00378    0.00492
AFIX 147
H57   2    0.443303    0.254990    0.031132    11.00000   -1.50000
AFIX   0
O59   4    0.586590   -0.126689    0.268452    11.00000    0.05026    0.06460 =
         0.06974    0.02137    0.00938   -0.00514
AFIX 147
H59   2    0.642826   -0.143962    0.307369    11.00000   -1.50000

AFIX   0
HKLF      4


REM  18038_vm1_c in P2(1)
REM wR2 = 0.1183, GooF = S = 1.037, Restrained GooF = 1.037 for all data
REM R1 = 0.0424 for 4279 Fo > 4sig(Fo) and 0.0485 for all 4865 data
REM 520 parameters refined using 1 restraints

END

WGHT      0.0756      0.0248

REM Highest difference peak  0.255,  deepest hole -0.224,  1-sigma level  0.043
Q1    1   0.8512 -0.4752  0.7722  11.00000  0.05    0.25
Q2    1   0.8938 -0.3406  0.8469  11.00000  0.05    0.20
Q3    1   0.8661  0.4112  0.7820  11.00000  0.05    0.20
Q4    1   0.5593  0.1200  0.4724  11.00000  0.05    0.20
Q5    1   0.7674  0.5005  0.6565  11.00000  0.05    0.19
Q6    1   0.4787  0.9372  0.3624  11.00000  0.05    0.19
Q7    1   1.0523 -0.1160  1.0953  11.00000  0.05    0.19
Q8    1   0.5570  0.6978  0.6816  11.00000  0.05    0.18
Q9    1   0.6006  0.4288  0.0750  11.00000  0.05    0.18
Q10   1   0.6497  0.1657  0.5281  11.00000  0.05    0.17
Q11   1   0.5699  0.2005  0.3988  11.00000  0.05    0.17
Q12   1   0.7710 -0.3988  0.6889  11.00000  0.05    0.16
Q13   1   0.4387  0.3811  0.4332  11.00000  0.05    0.16
Q14   1   1.0686  0.0680  1.0984  11.00000  0.05    0.16
Q15   1   0.6844  0.9188  0.6732  11.00000  0.05    0.16
Q16   1   0.1896  0.6537  0.0131  11.00000  0.05    0.15
Q17   1  -0.0808  1.0799 -0.4574  11.00000  0.05    0.14
Q18   1   0.3528  0.8196  0.2015  11.00000  0.05    0.14
Q19   1   0.9741  0.7227  0.6857  11.00000  0.05    0.14
Q20   1   0.3369  0.9154  0.1112  11.00000  0.05    0.14
Q21   1   0.7828  0.3897  0.6093  11.00000  0.05    0.13
Q22   1   0.0680  1.4046 -0.3119  11.00000  0.05    0.13
Q23   1   0.5346  0.2010  0.0091  11.00000  0.05    0.13
Q24   1   0.5412  0.6208  0.5503  11.00000  0.05    0.13
Q25   1   0.4908  0.6534  0.2728  11.00000  0.05    0.13
;
_shelx_res_checksum              75871
_chemical_name_systematic        1'-Homo-N-2'-deoxy-alfa-adenosine
_exptl_crystal_recrystallization_method 'Re-crystallisation from solvent: EtOH'
